# Supplementary material for: The Key to the Future Lies in the Past: Insights from Grain Legume Domestication and Improvement Should Inform Future Breeding Strategies
Source: Plant Cell Physiol. 2022 Jun 17;63(11):1554–72. doi: 10.1093/pcp/pcac086 (PMC9680861; doi:10.1093/pcp/pcac086)
Supplement: pcac086_Supp [file pcac086_supp.zip]

Archive with 1 entries (1 files):
- pcp-2022-e-00085-File005.docx
